# Supplementary material for: Nanoscale Zero-Valent Iron Modified by Bentonite with Enhanced Cr(VI) Removal Efficiency, Improved Mobility, and Reduced Toxicity
Source: Nanomaterials (Basel). 2021 Sep 30;11(10):2580. doi: 10.3390/nano11102580 (PMC8537176; doi:10.3390/nano11102580)
Supplement: Supplementary file 1 [file nanomaterials-11-02580-s001.zip]

Archive with 1 entries (1 files):
- nanomaterials-1372858.pdf
